# Supplementary material for: Role of Physico-Chemical and Cellular Conditions on the Bone Repair Potential of Plastically Compressed Collagen Hydrogels
Source: Gels. 2024 Feb 6;10(2):130. doi: 10.3390/gels10020130 (PMC10887598; doi:10.3390/gels10020130)
Supplement: Supplementary file 1 [file gels-10-00130-s001.zip]

Archive with 1 entries (1 files):
- gels-2860832-supplementary.pdf
